# Supplementary material for: Enhancing Radiomics Reproducibility: Deep Learning-Based Harmonization of Abdominal Computed Tomography (CT) Images
Source: Bioengineering (Basel). 2024 Nov 30;11(12):1212. doi: 10.3390/bioengineering11121212 (PMC11673047; doi:10.3390/bioengineering11121212)
Supplement: Supplementary file 1 [file bioengineering-11-01212-s001.zip]

Archive with 1 entries (1 files):
- bioengineering-3291125-supplementary.pdf
